# Supplementary material for: Keel bone fractures are more prevalent in White Leghorn hens than in Red Jungle fowl hens—A pilot study
Source: PLoS One. 2021 Jul 27;16(7):e0255234. doi: 10.1371/journal.pone.0255234 (PMC8315525; doi:10.1371/journal.pone.0255234)
Supplement: S1 Data — (XLSX) [file pone.0255234.s001.xlsx]

## Sheet: data
ID	hybrid	sex	fracture	no_fractures	location_1	location_2	deviation	fracture_palp	comment
1	J	1	0	0	0	0	0	0
2	J	1	0	0	0	0	0	0
3	J	1	0	0	0	0	0	0
4	J	0	0	0	0	0	0	0
5	J	0	0	0	0	0	0	0
6	J	1	0	0	0	0	0	0
7	J	1	0	0	0	0	0	0
8	J	1	0	0	0	0	0	0
9	J	1	0	0	0	0	0	0
10	J	1	0	0	0	0	0	0
11	J	0	0	0	0	0	0	0
12	J	1	0	0	0	0	0	0
13	J	1	0	0	0	0	0	0
14	J	1	0	0	0	0	0	0
15	J	1	1	1	3	0	0	0
16	L	1	1	2	3	3	1	0
17	L	1	1	1	3	0	1	0
18	L	1	0	0	0	0	0	0
19	L	1	0	0	0	0	1	0
20	L	1	0	0	0	0	0	0
21	J	1	0	0	0	0	0	0
22	J	0	0	0	0	0	0	0
23	J	1	0	0	0	0	0	0
24	J	1	0	0	0	0	0	0
25	J	1	0	0	0	0	0	0
26	J	1	0	0	0	0	0	0
27	J	0	0	0	0	0	0	0
28	J	1	0	0	0	0	0	0
29	J	1	1	1	3	0	0	1
30	J	0	0	0	0	0	0	0
31	J	0	0	0	0	0	0	0
32	J	0	0	0	0	0	0	0
33	J	1	0	0	0	0	0	0
34	J	1	0	0	0	0	0	0
35	J	0	0	0	0	0	0	0
36	J	0	0	0	0	0	0	0
37	J	0	0	0	0	0	0	0
38	J	0	0	0	0	0	0	0
39	J	0	0	0	0	0	0	0
40	J	0	0	0	0	0	0	0
41	L	0	0	0	0	0	0	0
42	J	0	0	0	0	0	0	0
43	J	1	1	1	3	0	0	0
44	J	1	1	1	3	0	0	0
45	J	1	0	0	0	0	0	0
46	J	1	0	0	0	0	0	0
47	J	1	0	0	0	0	0	0
48	J	0	0	0	0	0	0	0
49	J	1	0	0	0	0	0	0
50	J	1	0	0	0	0	0	0
51	J	1	0	0	0	0	0	0
52	J	1	0	0	0	0	0	0
53	J	1	0	0	0	0	0	0
54	L	0	0	0	0	0	0	0
55									kassert
56	J	0	0	0	0	0	0	0
57	J	1	0	0	0	0	0	0
58	J	0	0	0	0	0	0	0
59	J	1	0	0	0	0	0	0
60	J	0	0	0	0	0	0	0
61	J	0	0	0	0	0	0	0
62	J	1	0	0	0	0	0	0
63	J	0	0	0	0	0	0	0
64	J	1	0	0	0	0	0	0
65	J	1	0	0	0	0	0	0
66	J	1	0	0	0	0	0	0
67	J	0	0	0	0	0	0	0
68	J	0	0	0	0	0	0	0
69	J	0	0	0	0	0	0	0
70	J	1	0	0	0	0	0	0
71	J	0	0	0	0	0	0	0
72	L	1	1	1	3	0	0	0
73	J	0	0	0	0	0	0	0
74	J	0	0	0	0	0	0	0
75	L	1	1	1	3	0	2	1
76	J	0	0	0	0	0	0	0
77	J	0	0	0	0	0	0	0
78	L	0	0	0	0	0	0	0
79	L	0	0	0	0	0	0	0
80	J	0	0	0	0	0	0	0
81	L	1	1	2	3	3	1	1
82	J	1	0	0	0	0	0	0
83	J	0	0	0	0	0	0	0
84	J	1	0	0	0	0	0	0
85	J	0	0	0	0	0	0	0
86	J	0	0	0	0	0	0	0
87	J	0	0	0	0	0	0	0
88	J	0	0	0	0	0	0	0
89	L	1	1	1	3	0	2	1
90	J	0	0	0	0	0	0	0
91	J	0	0	0	0	0	0	0
92	J	0	0	0	0	0	0	0
93	J	0	0	0	0	0	0	0
94	L	0	0	0	0	0	0	0
95	J	0	0	0	0	0	0	0
96	J	0	0	0	0	0	0	0
97	J	0	0	0	0	0	0	0
98	L	1	1	2	3	3	1	0
99	L	1	1	1	3	0	0	0
100	L	1	1	1	3	0	0	0
101	L	0	0	0	0	0	0	0
102	L	0	0	0	0	0	0	0
103	L	0	0	0	0	0	0	0
104	L	0	0	0	0	0	0	0
105	L	0	0	0	0	0	0	0
106	L	0	0	0	0	0	0	0
107	L	0	0	0	0	0	0	0
108	L	0	0	0	0	0	0	0
109	L	1	0	0	0	0	0	0
110	L	0	0	0	0	0	0	0
111	L	0	0	0	0	0	0	0
112	L	0	0	0	0	0	0	0
113	L	0	0	0	0	0	0	0
114	L	0	0	0	0	0	0	0
115	L	0	0	0	0	0	0	0
116	L	0	0	0	0	0	0	0
117	L	0	0	0	0	0	2	0
			13	16	39	9	11	4

## Sheet: metadata
ID	ID of bird
hybrid	J = Junglefowl, L = Leghorn
sex	rooster = 0, hen = 1
fracture	0 = no fracture 1= one or more fractures found by autopsy
no_fractures	number of fractures
location_1	location of fracture 1, 0= no fracture, 1= øverst, 2= midt, 3 = nederst
location_2	location of fracture 2, 0= no fracture, 1= øverst, 2= midt, 3 = nederst
deviation	0 = no deviation, 1 = mild, 2 = moderate
fracture_palp	0 = no palpable fracture, 1 = palpable fracture
comment	other comments
